# Supplementary material for: Sad mood and poor sleep are related to task-unrelated thoughts and experience of diminished cognitive control
Source: Sci Rep. 2020 Jun 2;10:8940. doi: 10.1038/s41598-020-65739-x (PMC7265482; doi:10.1038/s41598-020-65739-x)
Supplement: Supplementary file 1 — Dataset 1 & 2. [file 41598_2020_65739_MOESM1_ESM.zip]

Archive with 2 entries (2 files):
- Supplementary-Data-S1_Filtered_N574.sav
- Supplementary-Data-S2_No-filtering_N600.sav
